# Supplementary material for: Performance Testing of a Homemade Aerosol Generator for Pulmonary Administration of Dry Powder Formulations to Mice
Source: Pharmaceutics. 2023 Jun 28;15(7):1847. doi: 10.3390/pharmaceutics15071847 (PMC10385055; doi:10.3390/pharmaceutics15071847)
Supplement: Supplementary file 1 [file pharmaceutics-15-01847-s001.zip]

Archive with 3 entries (3 files):
- pharmaceutics-2429712-supplementary.pdf
- Supplementary Video S1_BW.mp4
- Supplementary Video S2_BW.mp4
